# Supplementary material for: A Novel Wearable Sensor for Measuring Respiration Continuously and in Real Time
Source: Sensors (Basel). 2024 Oct 10;24(20):6513. doi: 10.3390/s24206513 (PMC11511516; doi:10.3390/s24206513)
Supplement: Supplementary file 1 [file sensors-24-06513-s001.zip]

Archive with 1 entries (1 files):
- sensors-3160701-supplementary.pdf
